# Supplementary material for: Photocatalyzed regioselective hydrosilylation for the divergent synthesis of geminal and vicinal borosilanes
Source: Nat Commun. 2023 May 2;14:2525. doi: 10.1038/s41467-023-38224-y (PMC10154379; doi:10.1038/s41467-023-38224-y)
Supplement: Supplementary file 3 — Source Data [file 41467_2023_38224_MOESM3_ESM.xlsx]

## Sheet: Sheet1
Calculated Cartesian Coordinates
No.		G
Description		ground state minimum geometry of 4-CzIPN radical anion
charge	-1		multiplicity		2
level of opt &freq		M06-2X-D3, 6-31G(d,p), IEFPCM(2.6, 1.874)
electronic energy				-2480.9956880 a.u.
Temperature				298.15 K
Zero point energy (ZEP)		1915.301 kJ/mol		457.768 kcal/mol		0.729499 a.u.
Thermal correction to U		2032.206 kJ/mol		485.709 kcal/mol		0.774026 a.u.
Thermal correction to H		2034.685 kJ/mol		486.301 kcal/mol		0.774970 a.u.
Thermal correction to G		1712.711 kJ/mol		409.348 kcal/mol		0.652337 a.u.
level of sp		M06-2X-D3, may-cc-pVTZ, IEFPCM(2.6, 1.874)
electronic energy				-2481.813346 a.u.
Sum of electronic energy and thermal correction to G
-2481.161009 a.u.
Coordinate
C	-0.188416	1.17743	0.336675
C	0.539375	0.0300863	-0.00221265
C	-0.109461	-1.16296	-0.352641
C	-1.56325	-1.19352	-0.401497
C	-2.28797	-0.0613963	-0.0178898
C	-1.64258	1.11705	0.370661
C	-2.39095	2.202	0.893815
C	-2.23475	-2.32231	-0.937045
N	-2.99624	3.10497	1.31003
N	-2.77656	-3.25859	-1.36631
C	0.330202	3.59505	0.0384694
C	1.36135	2.54803	1.74763
C	-0.454417	3.90655	-1.07318
C	1.18657	4.54543	0.634108
C	1.77349	1.62427	2.70757
C	1.8506	3.87198	1.73186
C	-0.366351	5.19559	-1.58022
H	-1.10691	3.16265	-1.51932
C	1.25629	5.83618	0.105565
C	2.70941	2.04325	3.64205
H	1.37545	0.61551	2.71737
C	2.78848	4.27181	2.68719
C	0.478771	6.15495	-0.999583
H	-0.968365	5.46683	-2.44164
H	1.91435	6.57629	0.551499
C	3.21825	3.35249	3.63391
H	3.05468	1.3397	4.39311
H	3.17335	5.28751	2.68636
H	0.521124	7.15415	-1.42015
H	3.95124	3.64612	4.37802
C	2.74931	0.909699	-0.783044
C	2.79471	-0.757507	0.738832
C	2.35875	1.87191	-1.71396
C	4.10874	0.604816	-0.55762
C	2.4607	-1.71675	1.69386
C	4.14032	-0.469193	0.414437
C	3.35898	2.55725	-2.3898
H	1.31069	2.07615	-1.90174
C	5.09667	1.30325	-1.25518
C	3.49807	-2.42227	2.28789
H	1.4257	-1.91181	1.95215
C	5.16633	-1.18401	1.03537
C	4.71661	2.28323	-2.16201
H	3.07883	3.32143	-3.10798
H	6.14619	1.0775	-1.09076
C	4.83891	-2.16485	1.96204
H	3.26103	-3.18961	3.01816
H	6.20415	-0.972825	0.795179
H	5.47327	2.83888	-2.70595
H	5.62541	-2.73511	2.44503
C	1.57921	-2.44149	-1.6901
C	0.571876	-3.52983	0.00853538
C	1.95282	-1.51021	-2.6586
C	2.19221	-3.70769	-1.60136
C	-0.224715	-3.88046	1.09968
C	1.54275	-4.40996	-0.514388
C	2.98489	-1.85648	-3.51854
H	1.45757	-0.548055	-2.72731
C	3.22478	-4.03691	-2.48348
C	-0.0309828	-5.13592	1.65967
H	-0.965101	-3.19135	1.49259
C	1.71747	-5.66821	0.0651664
C	3.62177	-3.10544	-3.43255
H	3.30605	-1.14179	-4.26992
H	3.70905	-5.00724	-2.42307
C	0.928794	-6.02529	1.15043
H	-0.639219	-5.43574	2.50712
H	2.46514	-6.3526	-0.325097
H	4.42834	-3.34276	-4.11838
H	1.05222	-6.99976	1.61115
C	-4.53884	0.683724	-0.806018
C	-4.49077	-0.96263	0.744532
C	-4.20269	1.65851	-1.74511
C	-5.88001	0.336273	-0.5403
C	-4.09938	-1.9119	1.68828
C	-5.84956	-0.713086	0.458676
C	-5.24267	2.28937	-2.41267
H	-3.16596	1.90926	-1.94114
C	-6.90879	0.987388	-1.225
C	-5.10034	-2.62064	2.33696
H	-3.05041	-2.08418	1.90272
C	-6.83864	-1.43952	1.1263
C	-6.58402	1.96284	-2.15675
H	-5.01127	3.05507	-3.14608
H	-7.94548	0.728706	-1.03128
C	-6.45778	-2.39141	2.06133
H	-4.82448	-3.36924	3.07268
H	-7.88864	-1.25697	0.917375
H	-7.37159	2.47893	-2.69555
H	-7.21377	-2.96539	2.58666
N	0.449821	2.38118	0.70884
N	-3.70216	-0.10885	-0.0234553
N	0.604367	-2.33142	-0.701142
N	1.95745	0.0781981	0.00542796
No.		D
Description		ground state minimum geometry of 4-CzIPN
charge	0		multiplicity		1
level of opt &freq		M06-2X-D3, 6-31G(d,p), IEFPCM(2.6, 1.874)
electronic energy				-2480.9092090 a.u.
Temperature				298.15 K
Zero point energy (ZEP)		1920.727 kJ/mol		459.065 kcal/mol		0.731566 a.u.
Thermal correction to U		2038.713 kJ/mol		487.264 kcal/mol		0.776505 a.u.
Thermal correction to H		2041.192 kJ/mol		487.857 kcal/mol		0.777449 a.u.
Thermal correction to G		1713.822 kJ/mol		409.613 kcal/mol		0.652760 a.u.
level of sp		M06-2X-D3, may-cc-pVTZ, IEFPCM(2.6, 1.874)
electronic energy				-2481.715022 a.u.
Sum of electronic energy and thermal correction to G
-2481.062262 a.u.
Coordinate
C	-0.193689	1.16198	0.370612
C	0.520574	1.8e-06	5.3e-07
C	-0.193681	-1.16198	-0.370613
C	-1.60149	-1.14461	-0.383685
C	-2.31306	-8.34e-06	-1.25e-06
C	-1.6015	1.1446	0.383682
C	-2.32055	2.27093	0.909122
C	-2.32053	-2.27095	-0.909125
N	-2.9044	3.1719	1.33954
N	-2.90438	-3.17192	-1.33954
C	0.397369	3.56667	0.107631
C	1.49826	2.39857	1.72474
C	-0.425024	3.95795	-0.94596
C	1.38839	4.41731	0.633072
C	1.89348	1.44323	2.65576
C	2.08622	3.67461	1.66636
C	-0.246793	5.23825	-1.45734
H	-1.17735	3.29526	-1.36067
C	1.54759	5.69886	0.105373
C	2.94496	1.77232	3.50133
H	1.40681	0.476217	2.71923
C	3.13219	3.98983	2.53518
C	0.725289	6.10357	-0.937831
H	-0.878484	5.5712	-2.27389
H	2.31063	6.36228	0.500168
C	3.56381	3.02928	3.44008
H	3.28839	1.03876	4.2232
H	3.59663	4.97029	2.50217
H	0.835787	7.09694	-1.35845
H	4.38132	3.25478	4.11605
C	2.74111	0.873672	-0.726995
C	2.74111	-0.873659	0.726998
C	2.38043	1.86691	-1.63355
C	4.08752	0.559897	-0.461328
C	2.38044	-1.8669	1.63355
C	4.08752	-0.559885	0.461326
C	3.40442	2.5864	-2.23741
H	1.34189	2.07661	-1.86644
C	5.09968	1.28984	-1.08587
C	3.40442	-2.58639	2.23741
H	1.34189	-2.0766	1.86644
C	5.09969	-1.28983	1.08586
C	4.75093	2.30846	-1.96322
H	3.14965	3.37809	-2.93429
H	6.14221	1.05966	-0.889689
C	4.75094	-2.30845	1.96321
H	3.14966	-3.37808	2.93429
H	6.14221	-1.05965	0.889679
H	5.52623	2.88953	-2.45049
H	5.52624	-2.88952	2.45048
C	1.49828	-2.39855	-1.72473
C	0.3974	-3.56666	-0.107632
C	1.89349	-1.44321	-2.65576
C	2.08626	-3.67459	-1.66635
C	-0.424992	-3.95796	0.945956
C	1.38844	-4.41729	-0.633068
C	2.94498	-1.77228	-3.50132
H	1.40681	-0.476204	-2.71923
C	3.13224	-3.98979	-2.53517
C	-0.246745	-5.23826	1.45734
H	-1.17733	-3.29528	1.36066
C	1.54765	-5.69884	-0.105367
C	3.56384	-3.02924	-3.44006
H	3.28841	-1.03872	-4.22319
H	3.59669	-4.97024	-2.50216
C	0.725349	-6.10356	0.937835
H	-0.878435	-5.57121	2.27389
H	2.3107	-6.36225	-0.500158
H	4.38137	-3.25473	-4.11603
H	0.835859	-7.09693	1.35845
C	-4.52926	0.834683	-0.774443
C	-4.52926	-0.834714	0.774439
C	-4.16432	1.79316	-1.71609
C	-5.87527	0.531086	-0.494716
C	-4.16431	-1.79319	1.71609
C	-5.87526	-0.531126	0.494711
C	-5.1885	2.47103	-2.36485
H	-3.12314	1.99638	-1.94506
C	-6.88684	1.2251	-1.161
C	-5.18849	-2.47106	2.36485
H	-3.12313	-1.9964	1.94506
C	-6.88684	-1.22515	1.161
C	-6.53575	2.19556	-2.08957
H	-4.93741	3.22746	-3.10066
H	-7.92975	1.00398	-0.956873
C	-6.53574	-2.19561	2.08957
H	-4.93739	-3.22749	3.10065
H	-7.92975	-1.00403	0.956868
H	-7.30989	2.74488	-2.61387
H	-7.30988	-2.74493	2.61387
N	0.472151	2.32694	0.768948
N	-3.71226	-1.327e-05	-1.95e-06
N	0.472169	-2.32693	-0.76895
N	1.92163	6.51e-06	2.75e-06
No.		E
Description		S1 state minimum geometry of 4-CzIPN
charge	0		multiplicity		1
level of opt &freq		M06-2X-D3, 6-31G(d,p), IEFPCM(2.6, 1.874)
electronic energy				-2480.79471230 a.u.
Temperature				298.15 K
Zero point energy (ZEP)		1909.898 kJ/mol		456.477 kcal/mol		0.727442 a.u.
Thermal correction to U		2029.162 kJ/mol		484.981 kcal/mol		0.772867 a.u.
Thermal correction to H		2031.641 kJ/mol		485.574 kcal/mol		0.773811 a.u.
Thermal correction to G		1697.326 kJ/mol		405.671 kcal/mol		0.646477 a.u.
level of sp		M06-2X-D3, may-cc-pVTZ, IEFPCM(2.6, 1.874)
electronic energy				-2481.600238 a.u.
Sum of electronic energy and thermal correction to G
-2480.953761 a.u.
Coordinate
C	-0.216024	1.17345	0.347358
C	0.462789	1.5e-05	-0.000118
C	-0.215883	-1.1735	-0.34756
C	-1.66395	-1.1713	-0.362352
C	-2.35027	-0.000127	-6.7e-05
C	-1.6641	1.17113	0.362218
C	-2.35943	2.29241	0.881876
C	-2.35919	-2.29268	-0.881962
N	-2.89921	3.23574	1.29562
N	-2.8989	-3.23607	-1.29565
C	0.54316	3.52117	0.101694
C	1.43518	2.34817	1.8157
C	-0.205527	3.92997	-1.00584
C	1.54587	4.33677	0.674449
C	1.69679	1.38923	2.79027
C	2.12062	3.57886	1.77275
C	0.069112	5.18414	-1.53205
H	-0.972722	3.29011	-1.42945
C	1.80144	5.59146	0.128373
C	2.70592	1.66709	3.70665
H	1.12882	0.466192	2.83475
C	3.12055	3.84117	2.70661
C	1.05941	6.00743	-0.973518
H	-0.497319	5.53627	-2.38727
H	2.57028	6.23081	0.550193
C	3.4148	2.87443	3.66445
H	2.9416	0.932918	4.46988
H	3.65899	4.78353	2.68793
H	1.2463	6.9834	-1.40799
H	4.19509	3.06115	4.39402
C	2.68721	0.834645	-0.76501
C	2.68742	-0.834191	0.764601
C	2.31441	1.77174	-1.72928
C	4.03959	0.537312	-0.491305
C	2.31488	-1.77139	1.72889
C	4.03973	-0.536642	0.490746
C	3.33416	2.46224	-2.37698
H	1.27217	1.94804	-1.96894
C	5.04137	1.23039	-1.15825
C	3.3348	-2.46176	2.37642
H	1.2727	-1.94789	1.96863
C	5.04169	-1.2296	1.15755
C	4.67893	2.20282	-2.09215
H	3.07506	3.21097	-3.11757
H	6.08667	1.01555	-0.961348
C	4.67951	-2.20211	2.09145
H	3.0759	-3.21059	3.117
H	6.08694	-1.0146	0.960527
H	5.45123	2.7555	-2.61561
H	5.45195	-2.75471	2.61479
C	1.43563	-2.34825	-1.81552
C	0.543484	-3.52113	-0.10149
C	1.6973	-1.38944	-2.79021
C	2.12127	-3.57881	-1.77222
C	-0.205278	-3.92988	1.006
C	1.54646	-4.33662	-0.673907
C	2.70668	-1.66728	-3.70632
H	1.1292	-0.466493	-2.83498
C	3.12148	-3.84111	-2.7058
C	0.069557	-5.18389	1.5325
H	-0.972665	-3.29011	1.42938
C	1.80221	-5.59116	-0.127547
C	3.41577	-2.8745	-3.66375
H	2.94239	-0.933205	-4.46962
H	3.66007	-4.78336	-2.68682
C	1.06012	-6.00709	0.9743
H	-0.496933	-5.53597	2.38771
H	2.57127	-6.23041	-0.549136
H	4.19626	-3.0612	-4.3931
H	1.24715	-6.98293	1.40899
C	-4.57043	0.858052	-0.744636
C	-4.57039	-0.858495	0.744442
C	-4.20854	1.84552	-1.65907
C	-5.91842	0.545478	-0.478649
C	-4.20844	-1.84591	1.65891
C	-5.91839	-0.546052	0.478388
C	-5.23343	2.5383	-2.29027
H	-3.16711	2.06223	-1.86926
C	-6.93055	1.25379	-1.12568
C	-5.23329	-2.5388	2.29005
H	-3.167	-2.0625	1.86917
C	-6.93048	-1.25447	1.12537
C	-6.58035	2.25191	-2.02654
H	-4.98302	3.31761	-3.00214
H	-7.97325	1.02349	-0.930571
C	-6.58023	-2.25255	2.02624
H	-4.98285	-3.31807	3.00195
H	-7.9732	-1.02427	0.9302
H	-7.35532	2.81373	-2.53643
H	-7.35518	-2.81445	2.53609
N	0.497127	2.30876	0.776394
N	-3.75372	-0.000191	-8.4e-05
N	0.497339	-2.30882	-0.776432
N	1.87684	0.000163	-0.000147
No.4		F
Description		T1 state minimum geometry of 4-CzIPN
charge	0		multiplicity		3
level of opt &freq		M06-2X-D3, 6-31G(d,p), IEFPCM(2.6, 1.874)
electronic energy				-2480.8040850 a.u.
Temperature				298.15 K
Zero point energy (ZEP)		1911.420 kJ/mol		456.840 kcal/mol		0.728021 a.u.
Thermal correction to U		2030.262 kJ/mol		485.244 kcal/mol		0.773286 a.u.
Thermal correction to H		2032.741 kJ/mol		485.837 kcal/mol		0.774230 a.u.
Thermal correction to G		1700.269 kJ/mol		406.374 kcal/mol		0.647598 a.u.
level of sp		M06-2X-D3, may-cc-pVTZ, IEFPCM(2.6, 1.874)
electronic energy				-2481.610607 a.u.
Sum of electronic energy and thermal correction to G
-2480.963009 a.u.
Coordinate
C	-0.121047	1.24782	0.181923
C	0.511174	-0.0335461	-0.0779261
C	-0.243919	-1.1736	-0.308659
C	-1.68017	-1.09953	-0.281052
C	-2.31814	0.170486	0.00852958
C	-1.56453	1.30243	0.238034
C	-2.19604	2.50249	0.687839
C	-2.44051	-2.16881	-0.800112
N	-2.68771	3.48727	1.05153
N	-3.06211	-3.06564	-1.2086
C	0.78716	3.55771	0.153035
C	1.54794	2.18914	1.78825
C	0.117235	4.09892	-0.945654
C	1.81817	4.25319	0.821026
C	1.69539	1.14972	2.70234
C	2.3068	3.37262	1.86983
C	0.491558	5.3706	-1.35744
H	-0.667516	3.5466	-1.45283
C	2.17982	5.5256	0.386596
C	2.67986	1.28923	3.6754
H	1.05981	0.271057	2.66128
C	3.27736	3.49848	2.86086
C	1.50964	6.07821	-0.700521
H	-0.0149225	5.8247	-2.20216
H	2.97561	6.07244	0.882161
C	3.46716	2.44497	3.75142
H	2.83154	0.487904	4.3908
H	3.87035	4.40406	2.94055
H	1.77802	7.06959	-1.04885
H	4.22317	2.52525	4.52474
C	2.70352	0.828704	-0.873963
C	2.74598	-0.914277	0.586252
C	2.30907	1.77456	-1.81579
C	4.05802	0.552597	-0.612282
C	2.40752	-1.8918	1.52156
C	4.08681	-0.560867	0.325646
C	3.31238	2.51266	-2.43858
H	1.26288	1.9274	-2.05724
C	5.04593	1.28686	-1.25674
C	3.45012	-2.5656	2.14662
H	1.37506	-2.11952	1.75701
C	5.1138	-1.2373	0.970937
C	4.66216	2.27973	-2.15858
H	3.03448	3.2755	-3.15773
H	6.09536	1.08524	-1.06844
C	4.78613	-2.25097	1.87083
H	3.21732	-3.34592	2.86288
H	6.15011	-0.974592	0.785711
H	5.42114	2.86633	-2.66428
H	5.577	-2.79361	2.37696
C	1.28239	-2.55613	-1.73175
C	0.250976	-3.59474	-0.00035379
C	1.67637	-1.65161	-2.71587
C	1.78725	-3.87114	-1.68508
C	-0.522385	-3.89772	1.12004
C	1.12855	-4.53512	-0.576583
C	2.62351	-2.07824	-3.63732
H	1.25363	-0.654085	-2.76662
C	2.73369	-4.28016	-2.6268
C	-0.405891	-5.17589	1.65131
H	-1.19397	-3.16457	1.55458
C	1.22573	-5.81424	-0.0260678
C	3.15397	-3.37643	-3.59301
H	2.9541	-1.39074	-4.40905
H	3.12999	-5.29061	-2.60261
C	0.456271	-6.12755	1.08637
H	-1.00111	-5.44289	2.51822
H	1.8975	-6.54839	-0.460153
H	3.89213	-3.67716	-4.32852
H	0.518476	-7.1178	1.52424
C	-4.5108	1.08473	-0.762017
C	-4.55201	-0.59097	0.778932
C	-4.12968	2.03542	-1.70631
C	-5.86442	0.798062	-0.498238
C	-4.21147	-1.541	1.73929
C	-5.89055	-0.265297	0.490836
C	-5.14128	2.71705	-2.37138
H	-3.08515	2.2349	-1.91821
C	-6.86265	1.49513	-1.1774
C	-5.25223	-2.19867	2.38221
H	-3.17543	-1.75369	1.9783
C	-6.91945	-0.933863	1.15297
C	-6.49325	2.45746	-2.10908
H	-4.87464	3.46728	-3.10806
H	-7.90925	1.28161	-0.984641
C	-6.59187	-1.90473	2.09163
H	-5.02029	-2.95139	3.12799
H	-7.95673	-0.693513	0.942022
H	-7.25707	3.01094	-2.64423
H	-7.37985	-2.43587	2.61425
N	0.646409	2.29167	0.717899
N	-3.7112	0.229448	0.0134958
N	0.360262	-2.38557	-0.694121
N	1.90514	-0.0579327	-0.129344
No.		A
Description		ground state minimum geometry of ethyl thioglycolate
charge	0		multiplicity		1
level of opt &freq		M06-2X-D3, 6-31G(d,p), IEFPCM(2.6, 1.874)
electronic energy				-705.7256480 a.u.
Temperature				298.15 K
Zero point energy (ZEP)		314.551 kJ/mol		75.180 kcal/mol		0.119806 a.u.
Thermal correction to U		337.248 kJ/mol		80.604 kcal/mol		0.128451 a.u.
Thermal correction to H		339.727 kJ/mol		81.197 kcal/mol		0.129395 a.u.
Thermal correction to G		223.508 kJ/mol		53.420 kcal/mol		0.085130 a.u.
level of sp		M06-2X-D3, may-cc-pVTZ, IEFPCM(2.6, 1.874)
electronic energy				-705.8844295 a.u.
Sum of electronic energy and thermal correction to G
-705.7992995 a.u.
Coordinate
C	-3.47568	-0.468554	-0.126317
H	-3.54884	-1.08731	0.770543
H	-3.42194	-1.12307	-0.998797
H	-4.3795	0.139619	-0.20353
C	-2.26077	0.428561	-0.0577747
H	-2.15671	1.05344	-0.948889
H	-2.28115	1.08797	0.814262
C	0.0712778	0.200425	0.120108
C	1.19642	-0.801305	0.290843
H	1.20626	-1.11339	1.33903
H	0.990903	-1.68459	-0.314311
O	0.201546	1.40001	0.105923
O	-1.10486	-0.426332	0.0391528
S	2.81367	-0.143237	-0.206122
H	2.61124	1.07497	0.31789
No.		Q
Description		ground state minimum geometry of ethyl thioglycolate S anion
charge	-1		multiplicity		1
level of opt &freq		M06-2X-D3, 6-31G(d,p), IEFPCM(2.6, 1.874)
electronic energy				-705.2173170 a.u.
Temperature				298.15 K
Zero point energy (ZEP)		290.210 kJ/mol		69.362 kcal/mol		0.110535 a.u.
Thermal correction to U		311.052 kJ/mol		74.343 kcal/mol		0.118473 a.u.
Thermal correction to H		313.531 kJ/mol		74.936 kcal/mol		0.119418 a.u.
Thermal correction to G		202.278 kJ/mol		48.346 kcal/mol		0.077044 a.u.
level of sp		M06-2X-D3, may-cc-pVTZ, IEFPCM(2.6, 1.874)
electronic energy				-705.3845088 a.u.
Sum of electronic energy and thermal correction to G
-705.3074648 a.u.
Coordinate
C	-3.02619	-0.961641	0.0316834
H	-3.18202	-1.03982	1.11053
H	-2.6414	-1.91761	-0.329916
H	-3.99001	-0.767491	-0.445916
C	-2.05077	0.15288	-0.283785
H	-1.87345	0.24541	-1.35982
H	-2.41686	1.12297	0.0700882
C	0.176041	0.737441	0.182585
C	1.4597	0.2921	0.813009
H	2.03074	1.19444	1.04765
H	1.22973	-0.236573	1.74292
O	-0.00063214	1.7616	-0.444631
O	-0.823213	-0.15847	0.369852
S	2.38008	-0.79694	-0.356142
No.		H
Description		ground state minimum geometry of ethyl thioglycolate radical cation
charge	1		multiplicity		2
level of opt &freq		M06-2X-D3, 6-31G(d,p), IEFPCM(2.6, 1.874)
electronic energy				-705.4652840 a.u.
Temperature				298.15 K
Zero point energy (ZEP)		323.657 kJ/mol		77.356 kcal/mol		0.123275 a.u.
Thermal correction to U		344.691 kJ/mol		82.383 kcal/mol		0.131286 a.u.
Thermal correction to H		347.170 kJ/mol		82.976 kcal/mol		0.132230 a.u.
Thermal correction to G		234.423 kJ/mol		56.028 kcal/mol		0.089287 a.u.
level of sp		M06-2X-D3, may-cc-pVTZ, IEFPCM(2.6, 1.874)
electronic energy				-705.6177741 a.u.
Sum of electronic energy and thermal correction to G
-705.5284871 a.u.
Coordinate
C	-3.4744	-0.455637	-5.716e-05
H	-3.48778	-1.08493	0.89073
H	-3.48771	-1.08487	-0.890889
H	-4.37301	0.164452	-7.404e-05
C	-2.2752	0.453727	5.38e-06
H	-2.1998	1.07553	-0.892783
H	-2.19982	1.07549	0.892814
C	0.0828118	0.073723	3.572e-05
C	1.24909	-0.87621	5.148e-05
H	1.15343	-1.53241	0.873893
H	1.15337	-1.53254	-0.873687
O	0.224556	1.34308	3.027e-05
O	-1.07607	-0.427023	4.299e-05
S	2.84852	-0.0727505	-4.786e-05
H	1.18323	1.58119	-3.666e-05
No.		P
Description		ground state minimum geometry of ethyl thioglycolate S radical
charge	0		multiplicity		2
level of opt &freq		M06-2X-D3, 6-31G(d,p), IEFPCM(2.6, 1.874)
electronic energy				-705.0842300 a.u.
Temperature				298.15 K
Zero point energy (ZEP)		288.309 kJ/mol		68.908 kcal/mol		0.109811 a.u.
Thermal correction to U		309.932 kJ/mol		74.076 kcal/mol		0.118047 a.u.
Thermal correction to H		312.411 kJ/mol		74.668 kcal/mol		0.118991 a.u.
Thermal correction to G		195.883 kJ/mol		46.817 kcal/mol		0.074608 a.u.
level of sp		M06-2X-D3, may-cc-pVTZ, IEFPCM(2.6, 1.874)
electronic energy				-705.2417523 a.u.
Sum of electronic energy and thermal correction to G
-705.1671443 a.u.
Coordinate
C	-2.95325	-1.03407	0.0533086
H	-3.04943	-1.18606	1.13051
H	-2.54487	-1.94332	-0.392727
H	-3.9477	-0.858729	-0.36276
C	-2.05992	0.149693	-0.240606
H	-1.93691	0.318329	-1.314
H	-2.43916	1.07448	0.203098
C	0.163046	0.800732	0.145303
C	1.49456	0.365407	0.713539
H	2.15243	1.23381	0.796954
H	1.36433	-0.0687623	1.70996
O	-0.0293186	1.85061	-0.417998
O	-0.769569	-0.137806	0.328244
S	2.30786	-0.872675	-0.317642
No.		B
Description		ground state minimum geometry of N,N-Diisopropylethylamine (DIPEA)
charge	0		multiplicity		1
level of opt &freq		M06-2X-D3, 6-31G(d,p), IEFPCM(2.6, 1.874)
electronic energy				-370.8600290 a.u.
Temperature				298.15 K
Zero point energy (ZEP)		697.210 kJ/mol		166.637 kcal/mol		0.265553 a.u.
Thermal correction to U		727.054 kJ/mol		173.770 kcal/mol		0.276920 a.u.
Thermal correction to H		729.533 kJ/mol		174.363 kcal/mol		0.277865 a.u.
Thermal correction to G		604.563 kJ/mol		144.494 kcal/mol		0.230266 a.u.
level of sp		M06-2X-D3, may-cc-pVTZ, IEFPCM(2.6, 1.874)
electronic energy				-370.98082 a.u.
Sum of electronic energy and thermal correction to G
-370.750554 a.u.
Coordinate
C	-1.09745	-0.92962	0.0913651
H	-0.93229	-2.01155	0.16198
C	1.30206	-1.22979	0.143493
H	1.06541	-2.26901	-0.10874
H	1.38549	-1.19395	1.24582
C	0.48826	1.03374	-0.293613
H	1.37244	1.17039	-0.927866
C	-2.21869	-0.763574	-0.941395
H	-3.03602	-1.45138	-0.702795
H	-2.63658	0.244604	-0.956314
H	-1.84568	-1.00073	-1.94065
C	-1.56375	-0.47683	1.48224
H	-2.41417	-1.08588	1.80429
H	-0.769041	-0.584631	2.22644
H	-1.89193	0.566929	1.47654
C	-0.60396	1.89458	-0.923597
H	-0.884968	1.51352	-1.90809
H	-1.49924	1.94563	-0.297406
H	-0.230303	2.91583	-1.04066
C	0.864379	1.59048	1.09211
H	1.28184	2.5956	0.97562
H	0.00038641	1.66559	1.75605
H	1.62094	0.975657	1.58861
C	2.65843	-0.896354	-0.468665
H	3.05778	0.0572726	-0.113583
H	3.37939	-1.67399	-0.204272
H	2.58024	-0.853463	-1.5589
N	0.202953	-0.408879	-0.366818
No.		O
Description		ground state minimum geometry of protonated DIPEA cation
charge	1		multiplicity		1
level of opt &freq		M06-2X-D3, 6-31G(d,p), IEFPCM(2.6, 1.874)
electronic energy				-371.2991900 a.u.
Temperature				298.15 K
Zero point energy (ZEP)		740.584 kJ/mol		177.004 kcal/mol		0.282074 a.u.
Thermal correction to U		769.683 kJ/mol		183.959 kcal/mol		0.293157 a.u.
Thermal correction to H		772.162 kJ/mol		184.551 kcal/mol		0.294101 a.u.
Thermal correction to G		649.674 kJ/mol		155.276 kcal/mol		0.247448 a.u.
level of sp		M06-2X-D3, may-cc-pVTZ, IEFPCM(2.6, 1.874)
electronic energy				-371.4155905 a.u.
Sum of electronic energy and thermal correction to G
-371.1681425 a.u.
level of sp		MN15-D3(BJ), may-cc-pVTZ, IEFPCM(2.6, 1.874)
electronic energy				-371.1063387 a.u.
Sum of electronic energy and thermal correction to G
-370.8588907 a.u.
level of sp		PW6B95-D3, may-cc-pVTZ, IEFPCM(2.6, 1.874)
electronic energy				-372.0768785 a.u.
Sum of electronic energy and thermal correction to G
-371.8294305 a.u.
level of sp		B3LYP-D3(BJ), may-cc-pVTZ, IEFPCM(2.6, 1.874)
electronic energy				-371.6575354 a.u.
Sum of electronic energy and thermal correction to G
-371.4100874 a.u.
level of sp		wB97XD, may-cc-pVTZ, IEFPCM(2.6, 1.874)
electronic energy				-371.5021485 a.u.
Sum of electronic energy and thermal correction to G
-371.2547005 a.u.
Coordinate
C	-1.154	-0.949077	0.142403
H	-0.952133	-2.01868	0.243887
C	1.32069	-1.26254	0.146996
H	1.06571	-2.28657	-0.130642
H	1.29204	-1.19257	1.23556
C	0.496538	1.09214	-0.304675
H	1.37251	1.17628	-0.952909
C	-2.26656	-0.791843	-0.888232
H	-3.10684	-1.40872	-0.562438
H	-2.62372	0.233477	-0.97692
H	-1.96355	-1.1534	-1.87607
C	-1.53062	-0.408736	1.5122
H	-2.36074	-1.01394	1.88268
H	-0.716329	-0.489614	2.23498
H	-1.87323	0.626621	1.46703
C	-0.612533	1.93114	-0.922288
H	-0.89511	1.57897	-1.91816
H	-1.49988	1.97619	-0.288574
H	-0.233253	2.94974	-1.02783
C	0.887264	1.57604	1.08713
H	1.35298	2.55652	0.964129
H	0.0275165	1.70196	1.74402
H	1.61859	0.932378	1.57984
C	2.67954	-0.892465	-0.420105
H	3.05399	0.0615265	-0.0460429
H	3.38926	-1.66604	-0.121527
H	2.66336	-0.865643	-1.51389
H	0.157697	-0.598508	-1.38815
N	0.187023	-0.409705	-0.381362
No.		C
Description		ground state minimum geometry of complex of DIPEA and ethyl thioglycolate
charge	0		multiplicity		1
level of opt &freq		M06-2X-D3, 6-31G(d,p), IEFPCM(2.6, 1.874)
electronic energy				-1076.6094400 a.u.
Temperature				298.15 K
Zero point energy (ZEP)		1028.175 kJ/mol		245.740 kcal/mol		0.391611 a.u.
Thermal correction to U		1082.778 kJ/mol		258.790 kcal/mol		0.412408 a.u.
Thermal correction to H		1085.256 kJ/mol		259.383 kcal/mol		0.413352 a.u.
Thermal correction to G		898.590 kJ/mol		214.768 kcal/mol		0.342255 a.u.
level of sp		M06-2X-D3, may-cc-pVTZ, IEFPCM(2.6, 1.874)
electronic energy				-1076.883503 a.u.
Sum of electronic energy and thermal correction to G
-1076.541248 a.u.
Coordinate
C	-1.65608	-0.155838	1.45855
H	-0.775834	0.125951	2.03885
C	-0.535277	1.64498	0.196989
H	0.270515	1.42475	0.89804
H	-1.19163	2.39306	0.649253
C	-2.36974	0.431574	-1.00468
H	-1.76557	0.52303	-1.91386
C	-1.72965	-1.68026	1.51732
H	-1.59811	-1.97849	2.56059
H	-2.68862	-2.07171	1.17591
H	-0.930343	-2.13307	0.92633
C	-2.88118	0.508936	2.07251
H	-2.92549	0.223301	3.12657
H	-2.83707	1.60011	2.02669
H	-3.80802	0.171541	1.60242
C	-3.15198	-0.870054	-1.12793
H	-2.47789	-1.7283	-1.16902
H	-3.86943	-0.997787	-0.3136
H	-3.71661	-0.83321	-2.06283
C	-3.29373	1.64276	-0.915138
H	-3.88577	1.67155	-1.83349
H	-3.98914	1.57493	-0.0775758
H	-2.75446	2.58957	-0.846705
C	0.0577409	2.12984	-1.11751
H	-0.697028	2.48639	-1.82208
H	0.727822	2.96589	-0.901716
H	0.634652	1.32979	-1.59075
H	-0.611349	-0.359248	-0.363328
N	-1.30697	0.36157	0.0737631
C	4.77847	1.43728	-0.0597452
H	4.62747	1.57405	-1.13262
H	5.58278	0.713399	0.0879003
H	5.08475	2.39132	0.375287
C	3.50409	0.954698	0.596975
H	3.62582	0.799206	1.6727
H	2.68183	1.66501	0.453898
C	2.06273	-0.899765	0.463184
C	1.68284	-2.11479	-0.323038
H	2.56197	-2.53699	-0.811211
H	1.25971	-2.84764	0.368094
O	1.43405	-0.459362	1.41057
O	3.15182	-0.289056	-0.0207148
S	0.444844	-1.59102	-1.58149
No.		N
Description		ground state minimum geometry of complex of protonated DIPEA cation and ethyl thioglycolate
charge	1		multiplicity		1
level of opt &freq		M06-2X-D3, 6-31G(d,p), IEFPCM(2.6, 1.874)
electronic energy				-1077.0534740 a.u.
Temperature				298.15 K
Zero point energy (ZEP)		1058.923 kJ/mol		253.089 kcal/mol		0.403322 a.u.
Thermal correction to U		1115.196 kJ/mol		266.538 kcal/mol		0.424756 a.u.
Thermal correction to H		1117.675 kJ/mol		267.131 kcal/mol		0.425700 a.u.
Thermal correction to G		927.685 kJ/mol		221.722 kcal/mol		0.353337 a.u.
level of sp		M06-2X-D3, may-cc-pVTZ, IEFPCM(2.6, 1.874)
electronic energy				-1077.324846 a.u.
Sum of electronic energy and thermal correction to G
-1076.971509 a.u.
level of sp		MN15-D3(BJ), may-cc-pVTZ, IEFPCM(2.6, 1.874)
electronic energy				-1076.692384 a.u.
Sum of electronic energy and thermal correction to G
-1076.339047 a.u.
level of sp		PW6B95-D3, may-cc-pVTZ, IEFPCM(2.6, 1.874)
electronic energy				-1078.821865 a.u.
Sum of electronic energy and thermal correction to G
-1078.468528 a.u.
level of sp		B3LYP-D3(BJ), may-cc-pVTZ, IEFPCM(2.6, 1.874)
electronic energy				-1077.753494 a.u.
Sum of electronic energy and thermal correction to G
-1077.400157 a.u.
level of sp		wB97XD, may-cc-pVTZ, IEFPCM(2.6, 1.874)
electronic energy				-1077.454195 a.u.
Sum of electronic energy and thermal correction to G
-1077.100858 a.u.
Coordinate
C	2.32639	0.560995	-1.02974
H	2.31454	1.63334	-0.814527
C	2.01796	0.768296	1.43186
H	1.87481	1.81539	1.16308
H	3.07966	0.602029	1.61994
C	1.6459	-1.52641	0.459451
H	0.835683	-1.6398	1.18546
C	1.50619	0.353275	-2.3012
H	1.81594	1.11087	-3.02443
H	1.67122	-0.62461	-2.75236
H	0.435573	0.484609	-2.12004
C	3.77264	0.118668	-1.18546
H	4.22524	0.734648	-1.96581
H	4.35784	0.257035	-0.273691
H	3.84659	-0.922427	-1.50665
C	1.25391	-2.32568	-0.775532
H	0.344859	-1.93563	-1.23709
H	2.05722	-2.36674	-1.51426
H	1.05392	-3.3496	-0.451635
C	2.93576	-2.03852	1.08901
H	2.77888	-3.09141	1.33413
H	3.78564	-1.98337	0.408868
H	3.19188	-1.52618	2.01798
C	1.15633	0.432389	2.6368
H	1.36501	-0.555795	3.05
H	1.35461	1.1685	3.41765
H	0.0942919	0.49281	2.37962
N	1.63548	-0.0181935	0.204159
C	-4.95016	-1.90041	-0.158789
H	-5.48843	-1.39165	-0.960566
H	-5.40061	-1.62728	0.797244
H	-5.05723	-2.97802	-0.297632
C	-3.48532	-1.53455	-0.183196
H	-2.92003	-2.01498	0.619161
H	-3.00793	-1.77895	-1.13532
C	-2.19531	0.424092	0.0236358
C	-2.23856	1.91609	0.261093
H	-3.06066	2.34446	-0.312308
H	-2.43374	2.07998	1.32442
O	-1.17231	-0.226218	-0.113923
O	-3.40137	-0.0989722	0.00381813
H	0.630734	0.18244	0.0565944
S	-0.638414	2.64175	-0.217137
H	-0.864071	3.8519	0.310609
No.		I
Description		ground state minimum geometry of complex of protonated DIPEA cation and ethyl thioglycolate S radical
charge	1		multiplicity		2
level of opt &freq		M06-2X-D3, 6-31G(d,p), IEFPCM(2.6, 1.874)
electronic energy				-1076.4146620 a.u.
Temperature				298.15 K
Zero point energy (ZEP)		1032.433 kJ/mol		246.758 kcal/mol		0.393233 a.u.
Thermal correction to U		1087.383 kJ/mol		259.891 kcal/mol		0.414162 a.u.
Thermal correction to H		1089.862 kJ/mol		260.483 kcal/mol		0.415106 a.u.
Thermal correction to G		901.550 kJ/mol		215.476 kcal/mol		0.343382 a.u.
level of sp		M06-2X-D3, may-cc-pVTZ, IEFPCM(2.6, 1.874)
electronic energy				-1076.683648 a.u.
Sum of electronic energy and thermal correction to G
-1076.3402669 a.u.
level of sp		MN15-D3(BJ), may-cc-pVTZ, IEFPCM(2.6, 1.874)
electronic energy				-1076.049174 a.u.
Sum of electronic energy and thermal correction to G
-1075.705792 a.u.
level of sp		PW6B95-D3, may-cc-pVTZ, IEFPCM(2.6, 1.874)
electronic energy				-1078.17703 a.u.
Sum of electronic energy and thermal correction to G
-1077.833648 a.u.
level of sp		B3LYP-D3(BJ), may-cc-pVTZ, IEFPCM(2.6, 1.874)
electronic energy				-1077.108871 a.u.
Sum of electronic energy and thermal correction to G
-1076.765489 a.u.
level of sp		wB97XD, may-cc-pVTZ, IEFPCM(2.6, 1.874)
electronic energy				-1076.808349 a.u.
Sum of electronic energy and thermal correction to G
-1076.464967 a.u.
Coordinate
C	2.34808	0.634111	-0.969746
H	2.38353	1.68343	-0.663297
C	2.02237	0.656958	1.49668
H	1.90102	1.72498	1.31146
H	3.0811	0.461649	1.67395
C	1.60478	-1.54446	0.344304
H	0.794429	-1.69423	1.06276
C	1.51917	0.573951	-2.25064
H	1.88377	1.35462	-2.92204
H	1.61	-0.379502	-2.76986
H	0.461165	0.770913	-2.05271
C	3.77441	0.146432	-1.17063
H	4.25668	0.816991	-1.88548
H	4.36152	0.167471	-0.249716
H	3.80426	-0.860225	-1.5931
C	1.18751	-2.2318	-0.94828
H	0.28382	-1.78722	-1.36931
H	1.98515	-2.22939	-1.69389
H	0.968016	-3.27488	-0.709117
C	2.88384	-2.13838	0.921968
H	2.68877	-3.19538	1.1172
H	3.72339	-2.08154	0.22942
H	3.17668	-1.6859	1.87097
C	1.15089	0.241656	2.66993
H	1.3484	-0.776587	3.0092
H	1.35305	0.915631	3.50425
H	0.0907184	0.328533	2.41263
N	1.63135	-0.0213901	0.208613
C	-5.00431	-1.7962	-0.189382
H	-5.44045	-1.36878	-1.09415
H	-5.53228	-1.39787	0.678919
H	-5.14457	-2.87865	-0.214892
C	-3.52925	-1.48378	-0.108623
H	-3.06604	-1.87928	0.798616
H	-2.97442	-1.86136	-0.97111
C	-2.17323	0.440473	-0.0198033
C	-2.19294	1.9583	-0.0196245
H	-2.72235	2.30689	-0.913555
H	-2.80045	2.3045	0.825092
O	-1.17534	-0.254085	0.0350149
O	-3.39741	-0.0400078	-0.0889784
S	-0.59323	2.75352	0.0603421
H	0.631455	0.217709	0.0768153
No.		J
Description		ground state minimum geometry of phenylsilane
charge	0		multiplicity		1
level of opt &freq		M06-2X-D3, 6-31G(d,p), IEFPCM(2.6, 1.874)
electronic energy				-522.7935160 a.u.
Temperature				298.15 K
Zero point energy (ZEP)		306.123 kJ/mol		73.165 kcal/mol		0.116596 a.u.
Thermal correction to U		324.527 kJ/mol		77.564 kcal/mol		0.123606 a.u.
Thermal correction to H		327.006 kJ/mol		78.156 kcal/mol		0.124550 a.u.
Thermal correction to G		221.473 kJ/mol		52.933 kcal/mol		0.084354 a.u.
level of sp		M06-2X-D3, may-cc-pVTZ, IEFPCM(2.6, 1.874)
electronic energy				-522.9023441 a.u.
Sum of electronic energy and thermal correction to G
-522.8179901 a.u.
Coordinate
C	-0.254148	-1.20264	-0.00953876
C	-1.64633	-1.20581	0.00313949
C	-2.34436	-0.00018302	0.0103487
C	-1.64706	1.20521	0.00296123
C	-0.254261	1.20264	-0.00953006
C	0.46592	0.00033921	-0.0115155
H	0.276498	-2.15187	-0.02254
H	-2.18647	-2.14732	0.00356205
H	-3.42979	-0.00052118	0.0175591
H	-2.18741	2.14659	0.00312382
H	0.276609	2.15151	-0.0223507
S	i 2.34067373	9.065e-05	0.00572787
H	2.83965	1.26837	-0.578102
H	2.87234	-0.117742	1.38607
H	2.85056	-1.14761	-0.782707
No.		M
Description		ground state minimum geometry of phenylsilane Si radical
charge	0		multiplicity		2
level of opt &freq		M06-2X-D3, 6-31G(d,p), IEFPCM(2.6, 1.874)
electronic energy				-522.1498090 a.u.
Temperature				298.15 K
Zero point energy (ZEP)		281.393 kJ/mol		67.254 kcal/mol		0.107177 a.u.
Thermal correction to U		298.763 kJ/mol		71.406 kcal/mol		0.113793 a.u.
Thermal correction to H		301.241 kJ/mol		71.998 kcal/mol		0.114737 a.u.
Thermal correction to G		199.096 kJ/mol		47.585 kcal/mol		0.075832 a.u.
level of sp		M06-2X-D3, may-cc-pVTZ, IEFPCM(2.6, 1.874)
electronic energy				-522.2582506 a.u.
Sum of electronic energy and thermal correction to G
-522.1824186 a.u.
level of sp		MN15-D3(BJ), may-cc-pVTZ, IEFPCM(2.6, 1.874)
electronic energy				-521.965031565 a.u.
Sum of electronic energy and thermal correction to G
-521.8891996 a.u.
level of sp		PW6B95-D3, may-cc-pVTZ, IEFPCM(2.6, 1.874)
electronic energy				-522.9545109 a.u.
Sum of electronic energy and thermal correction to G
-522.8786789 a.u.
level of sp		B3LYP-D3(BJ), may-cc-pVTZ, IEFPCM(2.6, 1.874)
electronic energy				-522.4357712 a.u.
Sum of electronic energy and thermal correction to G
-522.3599392 a.u.
level of sp		wB97XD, may-cc-pVTZ, IEFPCM(2.6, 1.874)
electronic energy				-522.2921079 a.u.
Sum of electronic energy and thermal correction to G
-522.2162759 a.u.
Coordinate
C	-0.203294	-1.20485	-0.00736943
C	-1.59432	-1.206	0.00676419
C	-2.29271	-5.6e-07	0.013744
C	-1.59432	1.20599	0.00676079
C	-0.203294	1.20485	-0.00737241
C	0.51865	2e-07	-0.00949014
H	0.328485	-2.15328	-0.00969138
H	-2.13472	-2.14732	0.0145049
H	-3.37796	-8.2e-07	0.0250167
H	-2.13472	2.14732	0.0144986
H	0.328484	2.15328	-0.00969692
S	i 2.38016099	2.88e-06	-0.0811551
H	2.94194	1.22385	0.541697
H	2.94194	-1.22388	0.541621
No.		K
Description		transition state geometry of HAT from phenylsilane to ethyl thioglycolate S radical
charge	0		multiplicity		2
level of opt &freq		M06-2X-D3, 6-31G(d,p), IEFPCM(2.6, 1.874)
electronic energy				-1227.8819620 a.u.
Temperature				298.15 K
Zero point energy (ZEP)		588.677 kJ/mol		140.697 kcal/mol		0.224215 a.u.
Thermal correction to U		630.473 kJ/mol		150.687 kcal/mol		0.240135 a.u.
Thermal correction to H		632.952 kJ/mol		151.279 kcal/mol		0.241079 a.u.
Thermal correction to G		467.941 kJ/mol		111.840 kcal/mol		0.178229 a.u.
level of sp		M06-2X-D3, may-cc-pVTZ, IEFPCM(2.6, 1.874)
electronic energy				-1228.14533 a.u.
Sum of electronic energy and thermal correction to G
-1227.967101 a.u.
Coordinate
C	-3.73693	-1.35272	-0.0403786
H	-3.94825	-2.09619	-0.811851
H	-3.73248	-0.362623	-0.503088
H	-4.53411	-1.38828	0.705433
C	-2.40297	-1.62535	0.616789
H	-2.16332	-0.882665	1.38204
H	-2.36212	-2.61461	1.08214
C	-0.132	-1.57102	-0.0080178
C	0.789345	-1.42562	-1.20407
H	0.483965	-2.1442	-1.96859
H	0.622597	-0.427476	-1.6218
O	0.204381	-1.64497	1.1499
O	-1.4045	-1.56202	-0.415996
S	2.53968	-1.71332	-0.847678
C	0.756796	2.24853	-0.772179
C	-0.399389	2.70917	-1.39573
C	-1.64045	2.51984	-0.78968
C	-1.72048	1.87774	0.444697
C	-0.563367	1.41454	1.06488
C	0.693972	1.58719	0.465467
H	1.71868	2.39849	-1.2578
H	-0.333604	3.21471	-2.35378
H	-2.54264	2.87584	-1.27672
H	-2.68509	1.73965	0.924865
H	-0.634601	0.902682	2.02136
S	i 2.22822003	0.852849	1.22756
H	2.03433	0.499602	2.64985
H	2.57612	-0.613031	0.217957
H	3.40441	1.7336	1.02505
No.		L
Description		transition state geometry of HAT from phenylsilane to complex of protonated DIPEA cation and ethyl thioglycolate S radical
charge	0		multiplicity		2
level of opt &freq		M06-2X-D3, 6-31G(d,p), IEFPCM(2.6, 1.874)
electronic energy				-1599.2161180 a.u.
Temperature				298.15 K
Zero point energy (ZEP)		1333.734 kJ/mol		318.770 kcal/mol		0.507992 a.u.
Thermal correction to U		1408.619 kJ/mol		336.668 kcal/mol		0.536515 a.u.
Thermal correction to H		1411.098 kJ/mol		337.261 kcal/mol		0.537459 a.u.
Thermal correction to G		1178.794 kJ/mol		281.738 kcal/mol		0.448979 a.u.
level of sp		M06-2X-D3, may-cc-pVTZ, IEFPCM(2.6, 1.874)
electronic energy				-1599.592068 a.u.
Sum of electronic energy and thermal correction to G
-1599.143089 a.u.
Coordinate
C	-3.68927	-0.14154	-0.731065
H	-3.56299	-1.11929	-1.20407
C	-2.4635	-1.55122	0.913119
H	-2.36619	-2.20906	0.0481905
H	-3.38775	-1.80669	1.43397
C	-2.58295	0.908158	1.43518
H	-1.56786	0.807887	1.82753
C	-3.40951	0.907872	-1.80521
H	-3.94164	0.608349	-2.71075
H	-3.75744	1.90252	-1.52777
H	-2.34429	0.958959	-2.04987
C	-5.10293	-0.0494036	-0.178113
H	-5.7956	-0.245734	-0.999732
H	-5.29882	-0.78652	0.604008
H	-5.32373	0.948734	0.206263
C	-2.69752	2.31294	0.86096
H	-1.99859	2.46782	0.0364698
H	-3.71267	2.54675	0.534222
H	-2.4376	3.0153	1.65611
C	-3.57177	0.667592	2.5699
H	-3.35765	1.40551	3.34666
H	-4.60843	0.807042	2.26322
H	-3.46885	-0.31876	3.02611
C	-1.23552	-1.68703	1.7981
H	-1.35354	-1.20247	2.76945
H	-1.04564	-2.74795	1.97342
H	-0.361054	-1.25533	1.29829
N	-2.60906	-0.163603	0.346514
C	3.04432	3.4946	-0.695885
H	2.86318	4.00309	-1.64492
H	3.95117	2.89346	-0.785991
H	3.20341	4.24881	0.0778211
C	1.8681	2.62722	-0.317711
H	2.03059	2.08592	0.617781
H	0.939735	3.19896	-0.232978
C	0.70521	0.795927	-1.21311
C	0.611171	-0.161554	-2.38498
H	0.304991	0.411669	-3.26562
H	1.60967	-0.550247	-2.60321
O	-0.0464027	0.812081	-0.253875
O	1.69806	1.6474	-1.37122
S	-0.578558	-1.50616	-2.16293
H	-1.71958	-0.00319254	-0.163206
C	3.70028	-0.766557	-0.25317
C	4.41905	0.286617	0.303885
C	4.16164	0.691227	1.61291
C	3.18338	0.0400282	2.36401
C	2.47	-1.01758	1.80838
C	2.72039	-1.44343	0.492565
H	3.92667	-1.08079	-1.26941
H	5.19044	0.780791	-0.277879
H	4.72654	1.50919	2.04873
H	2.98748	0.347635	3.3859
H	1.72937	-1.5338	2.41423
S	i 1.80561706	-2.88454	-0.244837
H	1.24076	-3.78679	0.782848
H	0.351458	-2.24277	-1.21156
H	2.5995	-3.59068	-1.27307
No.		R1
Description		ground state minimum geometry of (E)-1-pentenylboronic acid pinacol ester
charge	0		multiplicity		1
level of opt &freq		M06-2X-D3, 6-31G(d,p), IEFPCM(2.6, 1.874)
electronic energy				-606.9716600 a.u.
Temperature				298.15 K
Zero point energy (ZEP)		820.853 kJ/mol		196.189 kcal/mol		0.312646 a.u.
Thermal correction to U		863.154 kJ/mol		206.299 kcal/mol		0.328758 a.u.
Thermal correction to H		865.633 kJ/mol		206.891 kcal/mol		0.329702 a.u.
Thermal correction to G		706.867 kJ/mol		168.945 kcal/mol		0.269232 a.u.
level of sp		M06-2X-D3, may-cc-pVTZ, IEFPCM(2.6, 1.874)
electronic energy				-607.1827192 a.u.
Sum of electronic energy and thermal correction to G
-606.9134872 a.u.
level of sp		MN15-D3(BJ), may-cc-pVTZ, IEFPCM(2.6, 1.874)
electronic energy				-606.7071339 a.u.
Sum of electronic energy and thermal correction to G
-606.4379019 a.u.
level of sp		PW6B95-D3, may-cc-pVTZ, IEFPCM(2.6, 1.874)
electronic energy				-608.2153719 a.u.
Sum of electronic energy and thermal correction to G
-607.9461399 a.u.
level of sp		B3LYP-D3(BJ), may-cc-pVTZ, IEFPCM(2.6, 1.874)
electronic energy				-607.514856 a.u.
Sum of electronic energy and thermal correction to G
-607.245624 a.u.
level of sp		wB97XD, may-cc-pVTZ, IEFPCM(2.6, 1.874)
electronic energy				-607.2603927 a.u.
Sum of electronic energy and thermal correction to G
-606.9911607 a.u.
Coordinate
C	6.02436	0.208699	-0.265006
H	6.23631	-0.794946	-0.646375
H	6.38337	0.254256	0.767917
H	6.60515	0.921997	-0.855105
C	4.53053	0.511926	-0.334583
H	4.33862	1.52762	0.0316653
H	4.18959	0.487933	-1.37569
C	3.69831	-0.48334	0.484476
H	3.86434	-1.50152	0.113072
H	4.05178	-0.458288	1.52484
C	2.23517	-0.160989	0.449772
H	1.957	0.82257	0.835316
C	1.2678	-0.954328	-0.0261628
H	1.54224	-1.93453	-0.416496
C	-2.01541	0.864533	0.0971812
C	-2.47545	-0.608254	-0.150351
C	-3.50569	-0.778068	-1.25491
H	-3.76653	-1.83484	-1.3523
H	-4.41713	-0.220902	-1.01631
H	-3.12046	-0.429965	-2.21442
C	-2.94278	-1.3039	1.12685
H	-3.90911	-0.917538	1.46192
H	-3.04436	-2.37325	0.927444
H	-2.21352	-1.17159	1.93131
C	-1.99627	1.69951	-1.18199
H	-3.00875	1.93014	-1.52412
H	-1.47295	2.63732	-0.981522
H	-1.46654	1.17405	-1.98191
C	-2.77199	1.5935	1.19555
H	-2.38281	2.60987	1.29478
H	-3.83644	1.65705	0.948848
H	-2.66198	1.08861	2.1564
O	-1.24413	-1.24894	-0.550596
O	-0.641804	0.689331	0.506854
B	-0.214379	-0.506574	-0.0248638
No.		R2
Description		ground state minimum geometry of (Z)-1-pentenylboronic acid pinacol ester
charge	0		multiplicity		1
level of opt &freq		M06-2X-D3, 6-31G(d,p), IEFPCM(2.6, 1.874)
electronic energy				-606.9709280 a.u.
Temperature				298.15 K
Zero point energy (ZEP)		822.454 kJ/mol		196.571 kcal/mol		0.313256 a.u.
Thermal correction to U		863.810 kJ/mol		206.455 kcal/mol		0.329008 a.u.
Thermal correction to H		866.289 kJ/mol		207.048 kcal/mol		0.329952 a.u.
Thermal correction to G		711.471 kJ/mol		170.046 kcal/mol		0.270985 a.u.
level of sp		M06-2X-D3, may-cc-pVTZ, IEFPCM(2.6, 1.874)
electronic energy				-607.1809805 a.u.
Sum of electronic energy and thermal correction to G
-606.9099955 a.u.
Coordinate
C	3.59912	1.79304	-0.0237312
H	4.53434	1.71286	0.539557
H	2.84133	2.21325	0.645802
H	3.75864	2.5012	-0.841191
C	3.14974	0.43079	-0.541744
H	2.2035	0.533867	-1.08389
H	3.88329	0.0319786	-1.25243
C	2.9367	-0.57483	0.600185
H	3.88818	-0.7378	1.119
H	2.23891	-0.134625	1.31785
C	2.39693	-1.88769	0.0967656
H	3.13473	-2.67311	-0.0730751
C	1.11193	-2.13323	-0.198862
H	0.863441	-3.11845	-0.590484
C	-1.13814	0.876126	0.101936
C	-2.16388	-0.288886	-0.0720978
C	-3.23839	-0.0406886	-1.11811
H	-3.90611	-0.904281	-1.16858
H	-3.83422	0.837975	-0.851839
H	-2.80278	0.114554	-2.10626
C	-2.79485	-0.721733	1.24986
H	-3.50052	0.0270857	1.61947
H	-3.33159	-1.66019	1.09272
H	-2.02734	-0.88749	2.01137
C	-0.855242	1.61873	-1.20287
H	-1.70435	2.2372	-1.50587
H	0.01354	2.26576	-1.05559
H	-0.627118	0.915185	-2.00932
C	-1.46743	1.85962	1.21273
H	-0.693905	2.63052	1.25875
H	-2.42721	2.34843	1.01832
H	-1.51464	1.36249	2.18266
O	-1.31982	-1.37513	-0.511342
O	0.0717093	0.165998	0.445341
B	-0.0448352	-1.10618	-0.0726622
No.		S1
Description		transition state geometry that phenylsilane radical addition to ‘1’ position of (E)-1-pentenylboronic acid pinacol ester, conformation 1
charge	0		multiplicity		2
level of opt &freq		M06-2X-D3, 6-31G(d,p), IEFPCM(2.6, 1.874)
electronic energy				-1129.1301690 a.u.
Temperature				298.15 K
Zero point energy (ZEP)		1103.140 kJ/mol		263.657 kcal/mol		0.420164 a.u.
Thermal correction to U		1165.576 kJ/mol		278.579 kcal/mol		0.443944 a.u.
Thermal correction to H		1168.055 kJ/mol		279.172 kcal/mol		0.444889 a.u.
Thermal correction to G		958.430 kJ/mol		229.070 kcal/mol		0.365047 a.u.
level of sp		M06-2X-D3, may-cc-pVTZ, IEFPCM(2.6, 1.874)
electronic energy				-1129.447164 a.u.
Sum of electronic energy and thermal correction to G
-1129.082117 a.u.
level of sp		MN15-D3(BJ), may-cc-pVTZ, IEFPCM(2.6, 1.874)
electronic energy				-1128.67987 a.u.
Sum of electronic energy and thermal correction to G
-1128.314823 a.u.
level of sp		PW6B95-D3, may-cc-pVTZ, IEFPCM(2.6, 1.874)
electronic energy				-1131.176948 a.u.
Sum of electronic energy and thermal correction to G
-1130.811901 a.u.
level of sp		B3LYP-D3(BJ), may-cc-pVTZ, IEFPCM(2.6, 1.874)
electronic energy				-1129.959545 a.u.
Sum of electronic energy and thermal correction to G
-1129.594498 a.u.
level of sp		wB97XD, may-cc-pVTZ, IEFPCM(2.6, 1.874)
electronic energy				-1129.559002 a.u.
Sum of electronic energy and thermal correction to G
-1129.193955 a.u.
Coordinate
C	6.30686	-0.996803	0.0866006
H	6.6379	-1.91806	0.572247
H	6.95382	-0.183151	0.42883
H	6.45781	-1.11128	-0.991245
C	4.84413	-0.695985	0.400686
H	4.2124	-1.53321	0.0804904
H	4.70435	-0.598813	1.48393
C	4.35634	0.587777	-0.290196
H	4.4335	0.467598	-1.37747
H	5.02794	1.40987	-0.00720281
C	2.95023	0.936023	0.084234
H	2.78042	1.22586	1.12253
C	1.87713	0.838089	-0.741728
H	2.0652	0.584789	-1.78641
S	i 0.98223668	-1.62006	-0.257974
H	1.72759	-2.13807	-1.4334
H	1.7173	-1.94832	0.990167
C	-0.749903	-2.32015	-0.17031
C	-1.224	-2.94759	0.993246
C	-1.66076	-2.09057	-1.21547
C	-2.55426	-3.34343	1.10445
H	-0.545617	-3.12315	1.82458
C	-2.98977	-2.49039	-1.10901
H	-1.33171	-1.57219	-2.11368
C	-3.44017	-3.11522	0.053414
H	-2.90072	-3.82832	2.01191
H	-3.67789	-2.30506	-1.92834
H	-4.47845	-3.41923	0.140527
O	0.125143	1.78384	0.900208
O	-0.613234	1.32289	-1.22075
C	-1.31071	1.95718	0.930285
C	-1.66234	2.0907	-0.58897
C	-3.00913	1.50647	-0.982964
H	-3.16599	1.64436	-2.05604
H	-3.05729	0.438626	-0.761529
H	-3.81721	2.01819	-0.45059
C	-1.90678	0.70444	1.56678
H	-1.44027	0.55051	2.54337
H	-2.98636	0.807618	1.70835
H	-1.72006	-0.179302	0.950803
C	-1.63698	3.1831	1.76836
H	-2.70956	3.39744	1.72876
H	-1.36438	2.99545	2.80992
H	-1.08873	4.06061	1.42236
C	-1.52943	3.52298	-1.10363
H	-1.58995	3.51144	-2.19443
H	-2.32663	4.16297	-0.716037
H	-0.564663	3.95202	-0.81754
B	0.447585	1.29961	-0.344694
No.		(S1)
Description		transition state geometry that phenylsilane radical addition to ‘1’ position of (E)-1-pentenylboronic acid pinacol ester, conformation 2
charge	0		multiplicity		2
level of opt &freq		M06-2X-D3, 6-31G(d,p), IEFPCM(2.6, 1.874)
electronic energy				-1129.1302710 a.u.
Temperature				298.15 K
Zero point energy (ZEP)		1102.994 kJ/mol		263.622 kcal/mol		0.420108 a.u.
Thermal correction to U		1164.712 kJ/mol		278.373 kcal/mol		0.443615 a.u.
Thermal correction to H		1167.191 kJ/mol		278.965 kcal/mol		0.444559 a.u.
Thermal correction to G		961.810 kJ/mol		229.878 kcal/mol		0.366334 a.u.
level of sp		M06-2X-D3, may-cc-pVTZ, IEFPCM(2.6, 1.874)
electronic energy				-1129.447252 a.u.
Sum of electronic energy and thermal correction to G
-1129.080918 a.u.
Coordinate
C	4.36043	2.61278	0.169226
H	5.11424	2.45287	0.944924
H	4.30921	3.68656	-0.038925
H	4.70619	2.11011	-0.739761
C	3.0012	2.06893	0.59605
H	3.08572	1.00316	0.832444
H	2.66841	2.57106	1.51305
C	1.93541	2.25974	-0.489998
H	2.26957	1.79414	-1.42579
H	1.8366	3.33782	-0.691359
C	0.602759	1.70569	-0.0974668
H	0.249234	1.96202	0.902475
C	-0.175941	0.886845	-0.862748
H	0.13373	0.713254	-1.89579
S	i 0.41025876	-1.63205	-0.553753
H	-0.194882	-2.60904	0.392927
H	0.197335	-2.08259	-1.95227
C	2.2352	-1.4739	-0.196198
C	2.75255	-1.73052	1.08278
C	3.11932	-1.00909	-1.1839
C	4.10296	-1.53593	1.36467
H	2.09271	-2.09083	1.86847
C	4.46921	-0.815064	-0.90733
H	2.74815	-0.801999	-2.18589
C	4.96381	-1.0756	0.370458
H	4.4837	-1.74331	2.35996
H	5.13742	-0.461777	-1.68701
H	6.01585	-0.921266	0.588564
O	-2.15294	0.872069	0.780888
O	-2.49212	-0.22314	-1.20386
C	-3.39779	0.153783	0.926698
C	-3.78317	-0.14586	-0.559149
C	-4.52197	-1.45662	-0.772794
H	-4.7511	-1.57875	-1.83427
H	-3.9196	-2.30789	-0.451414
H	-5.4642	-1.4591	-0.215797
C	-3.09347	-1.11045	1.72721
H	-2.63756	-0.822976	2.67771
H	-4.00274	-1.68123	1.93384
H	-2.38997	-1.75315	1.19027
C	-4.38878	1.02955	1.67609
H	-5.37004	0.546406	1.71667
H	-4.0399	1.18196	2.70043
H	-4.49541	2.00576	1.20081
C	-4.53784	1.00723	-1.2181
H	-4.59222	0.822258	-2.2934
H	-5.55478	1.09526	-0.826579
H	-4.01661	1.95551	-1.05804
B	-1.61314	0.500794	-0.428584
No.		(S2)
Description		transition state geometry that phenylsilane radical addition to ‘2’ position of (E)-1-pentenylboronic acid pinacol ester, conformation 1
charge	0		multiplicity		2
level of opt &freq		M06-2X-D3, 6-31G(d,p), IEFPCM(2.6, 1.874)
electronic energy				-1129.1310650 a.u.
Temperature				298.15 K
Zero point energy (ZEP)		1104.612 kJ/mol		264.009 kcal/mol		0.420724 a.u.
Thermal correction to U		1165.610 kJ/mol		278.587 kcal/mol		0.443957 a.u.
Thermal correction to H		1168.089 kJ/mol		279.180 kcal/mol		0.444901 a.u.
Thermal correction to G		967.212 kJ/mol		231.169 kcal/mol		0.368391 a.u.
level of sp		M06-2X-D3, may-cc-pVTZ, IEFPCM(2.6, 1.874)
electronic energy				-1129.447606 a.u.
Sum of electronic energy and thermal correction to G
-1129.079215 a.u.
Coordinate
C	-6.10312	-1.18753	0.105381
H	-6.8325	-0.838558	0.840192
H	-6.18509	-2.27675	0.0389456
H	-6.38173	-0.772712	-0.868268
C	-4.68506	-0.770328	0.486151
H	-4.64882	0.320195	0.597157
H	-4.42216	-1.18817	1.46575
C	-3.6561	-1.23169	-0.546379
H	-3.82694	-0.732861	-1.50842
H	-3.81757	-2.30483	-0.726743
C	-2.20964	-1.08224	-0.140117
H	-1.98676	-1.27827	0.910658
C	-1.16447	-1.07667	-1.01475
H	-1.37993	-0.964083	-2.07777
O	1.41009	-1.09558	-1.29065
O	0.580099	-1.49323	0.808315
C	2.53553	-1.51774	-0.489672
C	2.00538	-1.32908	0.972462
C	2.50857	-2.36088	1.96944
H	2.08334	-2.15183	2.95427
H	2.22075	-3.37235	1.67884
H	3.59904	-2.31314	2.05083
C	2.80255	-2.97976	-0.841887
H	2.97847	-3.05565	-1.91755
H	3.68022	-3.36532	-0.316137
H	1.94005	-3.60383	-0.590427
C	3.73721	-0.655375	-0.842162
H	4.58536	-0.895166	-0.19311
H	4.0327	-0.847096	-1.87697
H	3.50033	0.405515	-0.740578
C	2.22658	0.0828291	1.50517
H	1.66164	0.200931	2.43368
H	3.28365	0.273288	1.71214
H	1.86665	0.825447	0.78913
B	0.288329	-1.21082	-0.506696
S	i -2.22287606	1.55618	0.202902
H	-2.99181	1.66518	-1.06468
H	-2.89464	2.3861	1.24548
C	-0.489613	2.21843	-0.0281772
C	0.25175	1.9607	-1.19229
C	0.105312	3.01011	0.969375
C	1.53462	2.47891	-1.35799
H	-0.176868	1.35282	-1.98478
C	1.38319	3.53506	0.805062
H	-0.44406	3.22732	1.8823
C	2.10156	3.27011	-0.361249
H	2.08907	2.26355	-2.26626
H	1.82033	4.15069	1.58502
H	3.09899	3.67847	-0.491317
No.		S2
Description		transition state geometry that phenylsilane radical addition to ‘2’ position of (E)-1-pentenylboronic acid pinacol ester, conformation 2
charge	0		multiplicity		2
level of opt &freq		M06-2X-D3, 6-31G(d,p), IEFPCM(2.6, 1.874)
electronic energy				-1129.1291000 a.u.
Temperature				298.15 K
Zero point energy (ZEP)		1104.663 kJ/mol		264.021 kcal/mol		0.420744 a.u.
Thermal correction to U		1165.638 kJ/mol		278.594 kcal/mol		0.443968 a.u.
Thermal correction to H		1168.117 kJ/mol		279.187 kcal/mol		0.444912 a.u.
Thermal correction to G		963.839 kJ/mol		230.363 kcal/mol		0.367107 a.u.
level of sp		M06-2X-D3, may-cc-pVTZ, IEFPCM(2.6, 1.874)
electronic energy				-1129.446622 a.u.
Sum of electronic energy and thermal correction to G
-1129.079515 a.u.
level of sp		MN15-D3(BJ), may-cc-pVTZ, IEFPCM(2.6, 1.874)
electronic energy				-1128.680312 a.u.
Sum of electronic energy and thermal correction to G
-1128.313205 a.u.
level of sp		PW6B95-D3, may-cc-pVTZ, IEFPCM(2.6, 1.874)
electronic energy				-1131.175936 a.u.
Sum of electronic energy and thermal correction to G
-1130.808829 a.u.
level of sp		B3LYP-D3(BJ), may-cc-pVTZ, IEFPCM(2.6, 1.874)
electronic energy				-1129.957594 a.u.
Sum of electronic energy and thermal correction to G
-1129.590487 a.u.
level of sp		wB97XD, may-cc-pVTZ, IEFPCM(2.6, 1.874)
electronic energy				-1129.557244 a.u.
Sum of electronic energy and thermal correction to G
-1129.190137 a.u.
Coordinate
C	4.18589	2.85811	-0.679968
H	4.77421	3.49901	-0.0186518
H	4.13065	3.34345	-1.65945
H	4.72449	1.91272	-0.804711
C	2.79195	2.60022	-0.116544
H	2.88411	2.1177	0.864492
H	2.26861	3.54825	0.0577
C	1.95597	1.72533	-1.0487
H	2.497	0.798925	-1.28249
H	1.83468	2.25832	-2.00275
C	0.575086	1.38026	-0.54671
H	0.0711085	2.13534	0.0601195
C	-0.175181	0.363474	-1.06084
H	0.30463	-0.323229	-1.75771
O	-2.4645	-0.837939	-1.10675
O	-2.25673	0.950203	0.311197
C	-3.79554	-0.543068	-0.627841
C	-3.50576	0.308688	0.65025
C	-4.54385	1.37611	0.955552
H	-4.25736	1.91506	1.86213
H	-4.62511	2.09576	0.139577
H	-5.52417	0.919471	1.12401
C	-4.49478	0.258088	-1.72455
H	-4.47496	-0.321635	-2.65031
H	-5.53611	0.466739	-1.46497
H	-3.97984	1.20686	-1.90129
C	-4.5313	-1.84825	-0.372133
H	-5.50965	-1.65324	0.0781634
H	-4.68858	-2.37065	-1.31904
H	-3.96224	-2.50213	0.29029
C	-3.24626	-0.553275	1.884
H	-2.83507	0.0787072	2.6751
H	-4.16718	-1.01672	2.24824
H	-2.5198	-1.34063	1.66253
B	-1.63992	0.152604	-0.627942
S	i 1.17617362	0.0665215	1.66879
H	1.69256	0.520029	2.99335
H	-0.072501	-0.714786	1.84239
C	2.49764	-0.93744	0.815551
C	3.8547	-0.609311	0.968258
C	2.16271	-1.94407	-0.104235
C	4.83949	-1.25672	0.227045
H	4.14782	0.163906	1.67585
C	3.14501	-2.59483	-0.846228
H	1.12001	-2.22108	-0.242022
C	4.48536	-2.2492	-0.685332
H	5.88273	-0.987571	0.361157
H	2.86494	-3.37232	-1.55021
H	5.25127	-2.75344	-1.26592
No.		S3
Description		transition state geometry that phenylsilane radical addition to ‘1’ position of (Z)-1-pentenylboronic acid pinacol ester, conformation 1
charge	0		multiplicity		2
level of opt &freq		M06-2X-D3, 6-31G(d,p), IEFPCM(2.6, 1.874)
electronic energy				-1129.1295580 a.u.
Temperature				298.15 K
Zero point energy (ZEP)		1102.696 kJ/mol		263.551 kcal/mol		0.419995 a.u.
Thermal correction to U		1165.221 kJ/mol		278.494 kcal/mol		0.443809 a.u.
Thermal correction to H		1167.700 kJ/mol		279.087 kcal/mol		0.444753 a.u.
Thermal correction to G		956.224 kJ/mol		228.543 kcal/mol		0.364206 a.u.
level of sp		M06-2X-D3, may-cc-pVTZ, IEFPCM(2.6, 1.874)
electronic energy				-1129.446278 a.u.
Sum of electronic energy and thermal correction to G
-1129.082072 a.u.
Coordinate
C	4.86759	-1.61165	1.67115
H	5.53407	-2.47087	1.77973
H	4.01117	-1.76316	2.33545
H	5.40322	-0.722675	2.0188
C	4.40806	-1.43747	0.227081
H	5.27834	-1.31438	-0.429383
H	3.89071	-2.34311	-0.11209
C	3.47621	-0.235627	0.0578624
H	3.99868	0.674514	0.388234
H	2.60482	-0.330622	0.717471
C	3.01537	-0.059868	-1.35814
H	3.70674	-0.40582	-2.1283
C	1.80482	0.424648	-1.73528
H	1.60536	0.476213	-2.80567
S	i 0.30463178	-1.75181	-1.33627
H	0.208852	-1.91108	-2.80747
H	1.35337	-2.64123	-0.774812
C	-1.34124	-2.10238	-0.526688
C	-1.42056	-2.79559	0.692456
C	-2.51794	-1.52815	-1.03773
C	-2.62948	-2.91861	1.37133
H	-0.523455	-3.23876	1.11854
C	-3.72811	-1.65008	-0.361075
H	-2.48286	-0.96551	-1.96838
C	-3.78589	-2.34333	0.847538
H	-2.67022	-3.46079	2.31103
H	-4.62634	-1.20007	-0.773251
H	-4.72799	-2.43365	1.37878
O	0.951399	1.45333	0.501034
O	-0.468214	1.54028	-1.29485
C	-0.306582	1.95457	1.01053
C	-1.03317	2.41754	-0.295675
C	-2.54291	2.24165	-0.277621
H	-2.96103	2.58505	-1.22751
H	-2.81791	1.19459	-0.137049
H	-2.98645	2.83723	0.52664
C	-1.0118	0.790916	1.70265
H	-0.342108	0.374971	2.46017
H	-1.93101	1.12158	2.19453
H	-1.26323	-0.00092242	0.992234
C	-0.019042	3.06646	2.00689
H	-0.952487	3.53257	2.33745
H	0.483601	2.64929	2.88307
H	0.624803	3.83364	1.57431
C	-0.665949	3.84299	-0.704677
H	-1.04383	4.02747	-1.71307
H	-1.105	4.57973	-0.0266642
H	0.419571	3.97815	-0.714717
B	0.752808	1.11561	-0.816681
No.		(S3)
Description		transition state geometry that phenylsilane radical addition to ‘1’ position of (Z)-1-pentenylboronic acid pinacol ester, conformation 2
charge	0		multiplicity		2
level of opt &freq		M06-2X-D3, 6-31G(d,p), IEFPCM(2.6, 1.874)
electronic energy				-1129.1308870 a.u.
Temperature				298.15 K
Zero point energy (ZEP)		1104.788 kJ/mol		264.051 kcal/mol		0.420792 a.u.
Thermal correction to U		1165.778 kJ/mol		278.628 kcal/mol		0.444021 a.u.
Thermal correction to H		1168.257 kJ/mol		279.220 kcal/mol		0.444966 a.u.
Thermal correction to G		966.887 kJ/mol		231.092 kcal/mol		0.368268 a.u.
level of sp		M06-2X-D3, may-cc-pVTZ, IEFPCM(2.6, 1.874)
electronic energy				-1129.447084 a.u.
Sum of electronic energy and thermal correction to G
-1129.078816 a.u.
Coordinate
C	3.18583	2.94385	0.399974
H	4.27548	2.9723	0.485416
H	2.78651	2.56071	1.34447
H	2.82777	3.97131	0.276595
C	2.7407	2.06293	-0.762485
H	3.15366	2.44925	-1.70321
H	3.14143	1.05186	-0.634011
C	1.21572	1.98972	-0.87645
H	0.828761	3.00953	-1.03285
H	0.778694	1.63613	0.0624735
C	0.757684	1.13056	-2.01586
H	1.36839	1.19094	-2.91853
C	-0.32985	0.310475	-2.02633
H	-0.571656	-0.162791	-2.97816
S	i 0.54815651	-2.00992	-1.10571
H	-0.153691	-3.15567	-0.454492
H	1.05088	-2.46941	-2.42572
C	2.00305	-1.44878	-0.0661073
C	3.32253	-1.69213	-0.474009
C	1.79952	-0.743496	1.13035
C	4.40321	-1.25769	0.292153
H	3.50988	-2.22824	-1.40092
C	2.87561	-0.311307	1.90038
H	0.785422	-0.50915	1.44676
C	4.18066	-0.567028	1.48099
H	5.41745	-1.4559	-0.0403777
H	2.69832	0.232343	2.82355
H	5.02057	-0.224609	2.07743
O	-1.35433	0.676372	0.35759
O	-2.6485	-0.384354	-1.20554
C	-2.52131	0.191533	1.06252
C	-3.5275	-0.0732165	-0.104493
C	-4.4713	-1.24383	0.119267
H	-5.13078	-1.34965	-0.745591
H	-3.92138	-2.17746	0.24736
H	-5.09188	-1.07307	1.00451
C	-2.11331	-1.08665	1.79164
H	-1.29183	-0.860676	2.4766
H	-2.94354	-1.49245	2.37582
H	-1.77581	-1.85231	1.08617
C	-2.96414	1.24932	2.06031
H	-3.8952	0.94676	2.54955
H	-2.19699	1.36894	2.82945
H	-3.1173	2.21442	1.57551
C	-4.31173	1.1756	-0.503839
H	-4.83348	0.976114	-1.44267
H	-5.04997	1.44567	0.255971
H	-3.63965	2.02475	-0.658467
B	-1.43078	0.196775	-0.933415
No.		S4
Description		transition state geometry that phenylsilane radical addition to ‘2’ position of (Z)-1-pentenylboronic acid pinacol ester, conformation 1
charge	0		multiplicity		2
level of opt &freq		M06-2X-D3, 6-31G(d,p), IEFPCM(2.6, 1.874)
electronic energy				-1129.1285490 a.u.
Temperature				298.15 K
Zero point energy (ZEP)		1104.311 kJ/mol		263.937 kcal/mol		0.420610 a.u.
Thermal correction to U		1165.235 kJ/mol		278.498 kcal/mol		0.443815 a.u.
Thermal correction to H		1167.714 kJ/mol		279.090 kcal/mol		0.444759 a.u.
Thermal correction to G		966.591 kJ/mol		231.021 kcal/mol		0.368155 a.u.
level of sp		M06-2X-D3, may-cc-pVTZ, IEFPCM(2.6, 1.874)
electronic energy				-1129.445223 a.u.
Sum of electronic energy and thermal correction to G
-1129.077068 a.u.
Coordinate
C	3.33788	-1.61365	2.39319
H	4.38935	-1.79791	2.6276
H	2.72864	-2.15519	3.12361
H	3.14129	-0.544227	2.52392
C	2.9941	-2.04382	0.970562
H	3.62816	-1.49322	0.262791
H	3.23119	-3.10523	0.826418
C	1.52253	-1.79937	0.644661
H	1.25465	-0.758211	0.854451
H	0.903129	-2.40237	1.32371
C	1.13246	-2.15267	-0.772187
H	1.76295	-2.89897	-1.26048
C	-0.0687015	-1.842	-1.33986
O	-2.41846	-0.834005	-1.27927
O	-1.15966	-0.500611	0.60308
C	-3.18099	0.0614956	-0.443845
C	-2.51053	-0.134874	0.955194
C	-2.47003	1.1104	1.82601
H	-1.99766	0.871493	2.78212
H	-1.89042	1.90308	1.34981
H	-3.48282	1.47514	2.0242
C	-2.98098	1.46812	-1.00264
H	-3.28446	1.4782	-2.05214
H	-3.57602	2.20607	-0.457719
H	-1.92735	1.75334	-0.944192
C	-4.64911	-0.328806	-0.508452
H	-5.23694	0.279291	0.186316
H	-5.02851	-0.156563	-1.51875
H	-4.79243	-1.38222	-0.26353
C	-3.09805	-1.31199	1.73204
H	-2.45686	-1.51932	2.59208
H	-4.10635	-1.09106	2.09251
H	-3.137	-2.20951	1.10786
B	-1.20003	-1.03059	-0.667264
H	-0.262244	-2.23795	-2.33581
S	i 2.57694261	-0.323272	-2.09275
H	4.04264	-0.314987	-2.36459
H	1.81654	-0.220887	-3.36192
C	2.14972	1.07329	-0.935653
C	3.01429	1.41936	0.116865
C	0.914095	1.73287	-1.01762
C	2.65775	2.38477	1.05312
H	3.98115	0.927667	0.205947
C	0.561036	2.71064	-0.0900663
H	0.226893	1.48885	-1.82597
C	1.42774	3.03338	0.950972
H	3.34042	2.63562	1.85915
H	-0.388536	3.23051	-0.183036
H	1.14928	3.79131	1.67613
No.		(S4)
Description		transition state geometry that phenylsilane radical addition to ‘2’ position of (Z)-1-pentenylboronic acid pinacol ester, conformation 2
charge	0		multiplicity		2
level of opt &freq		M06-2X-D3, 6-31G(d,p), IEFPCM(2.6, 1.874)
electronic energy				-1129.1269910 a.u.
Temperature				298.15 K
Zero point energy (ZEP)		1104.527 kJ/mol		263.988 kcal/mol		0.420692 a.u.
Thermal correction to U		1165.557 kJ/mol		278.575 kcal/mol		0.443937 a.u.
Thermal correction to H		1168.036 kJ/mol		279.167 kcal/mol		0.444881 a.u.
Thermal correction to G		963.776 kJ/mol		230.348 kcal/mol		0.367083 a.u.
level of sp		M06-2X-D3, may-cc-pVTZ, IEFPCM(2.6, 1.874)
electronic energy				-1129.443242 a.u.
Sum of electronic energy and thermal correction to G
-1129.076159 a.u.
Coordinate
C	-3.17779	0.902629	2.39446
H	-4.24149	1.07578	2.57745
H	-2.65761	0.946954	3.35693
H	-3.06211	-0.110977	1.9944
C	-2.60138	1.91974	1.41476
H	-3.1408	1.84288	0.462095
H	-2.76505	2.94152	1.77852
C	-1.10769	1.69096	1.18497
H	-0.906744	0.625035	1.04629
H	-0.561567	1.97437	2.09594
C	-0.528665	2.48709	0.035929
H	-1.07881	3.39755	-0.213036
C	0.741226	2.34941	-0.452425
H	1.07084	3.0901	-1.17945
O	2.98155	1.11491	-0.654188
O	1.36919	0.0533321	0.574146
C	3.45194	-0.234621	-0.45026
C	2.582	-0.709073	0.757274
C	2.23449	-2.18916	0.757872
H	1.60413	-2.41366	1.62243
H	1.69258	-2.47353	-0.146425
H	3.14219	-2.79666	0.827559
C	3.14927	-1.00626	-1.73374
H	3.62793	-0.495079	-2.57213
H	3.52855	-2.03046	-1.68501
H	2.07167	-1.0393	-1.92439
C	4.94832	-0.205673	-0.186259
H	5.31261	-1.20775	0.0608052
H	5.47093	0.13702	-1.0827
H	5.19335	0.471065	0.633655
C	3.16599	-0.296628	2.10685
H	2.41513	-0.467868	2.88178
H	4.05922	-0.878136	2.35009
H	3.42702	0.76556	2.10857
B	1.69777	1.17472	-0.160534
S	i -1.76126359	1.15441	-1.94339
H	-2.86765	1.70918	-2.77423
H	-0.576246	0.885168	-2.79618
C	-2.36203	-0.409754	-1.11495
C	-3.73544	-0.6451	-0.939332
C	-1.45851	-1.33669	-0.569159
C	-4.1906	-1.77005	-0.257135
H	-4.45908	0.0590852	-1.34416
C	-1.91053	-2.46055	0.116743
H	-0.388192	-1.16244	-0.65708
C	-3.27811	-2.68127	0.272236
H	-5.25674	-1.93596	-0.137302
H	-1.19453	-3.16338	0.532489
H	-3.63149	-3.55746	0.806585
No.		T1
Description		ground state minimum geometry of 1-phenylsilanyl-1-pentanylboronic acid pinacol ester radical, conformation 1 (from E type staring material)
charge	0		multiplicity		2
level of opt &freq		M06-2X-D3, 6-31G(d,p), IEFPCM(2.6, 1.874)
electronic energy				-1129.1610480 a.u.
Temperature				298.15 K
Zero point energy (ZEP)		1105.447 kJ/mol		264.208 kcal/mol		0.421043 a.u.
Thermal correction to U		1167.746 kJ/mol		279.098 kcal/mol		0.444771 a.u.
Thermal correction to H		1170.225 kJ/mol		279.690 kcal/mol		0.445715 a.u.
Thermal correction to G		961.365 kJ/mol		229.772 kcal/mol		0.366165 a.u.
level of sp		M06-2X-D3, may-cc-pVTZ, IEFPCM(2.6, 1.874)
electronic energy				-1129.476639 a.u.
Sum of electronic energy and thermal correction to G
-1129.110474 a.u.
level of sp		MN15-D3(BJ), may-cc-pVTZ, IEFPCM(2.6, 1.874)
electronic energy				-1128.709612 a.u.
Sum of electronic energy and thermal correction to G
-1128.343447 a.u.
level of sp		PW6B95-D3, may-cc-pVTZ, IEFPCM(2.6, 1.874)
electronic energy				-1131.203641 a.u.
Sum of electronic energy and thermal correction to G
-1130.837476 a.u.
level of sp		B3LYP-D3(BJ), may-cc-pVTZ, IEFPCM(2.6, 1.874)
electronic energy				-1129.983348 a.u.
Sum of electronic energy and thermal correction to G
-1129.617183 a.u.
level of sp		wB97XD, may-cc-pVTZ, IEFPCM(2.6, 1.874)
electronic energy				-1129.591788 a.u.
Sum of electronic energy and thermal correction to G
-1129.225623 a.u.
Coordinate
C	6.59551	-0.339255	-0.282099
H	7.43172	-0.414178	0.417612
H	6.783	0.515085	-0.940238
H	6.59454	-1.24121	-0.902232
C	5.26543	-0.180989	0.448027
H	5.10094	-1.03114	1.12054
H	5.29273	0.713749	1.08197
C	4.07853	-0.0733982	-0.511045
H	4.03526	-0.973914	-1.14236
H	4.26565	0.760532	-1.21197
C	2.77177	0.109535	0.184627
H	2.74988	0.600549	1.1539
C	1.47522	-0.244117	-0.460771
H	1.60361	-0.420406	-1.53575
S	i 0.94833478	-1.88865	0.34127
H	1.83396	-2.96879	-0.167709
H	1.11826	-1.80042	1.8116
C	-0.869917	-2.23914	0.0102015
C	-1.69638	-2.76514	1.01348
C	-1.4612	-1.87595	-1.20929
C	-3.06467	-2.92534	0.809157
H	-1.26898	-3.03634	1.97595
C	-2.82997	-2.03147	-1.41919
H	-0.85472	-1.43816	-1.99871
C	-3.63366	-2.55373	-0.407489
H	-3.68852	-3.32902	1.60052
H	-3.26962	-1.73817	-2.36759
H	-4.70146	-2.66826	-0.565915
O	-0.0257345	1.24976	1.02099
O	-0.533302	1.21389	-1.20977
C	-1.32391	1.87953	0.901013
C	-1.38977	2.22207	-0.625569
C	-2.77346	2.10051	-1.24379
H	-2.72357	2.3628	-2.30365
H	-3.15181	1.07992	-1.1582
H	-3.47469	2.78349	-0.754229
C	-2.36486	0.844042	1.32123
H	-2.12042	0.489466	2.32599
H	-3.36826	1.27898	1.33895
H	-2.3655	-0.016599	0.6459
C	-1.37166	3.08403	1.82709
H	-2.3095	3.63194	1.69255
H	-1.31884	2.74656	2.86514
H	-0.537193	3.76247	1.6436
C	-0.767222	3.57555	-0.959686
H	-0.669048	3.65964	-2.04452
H	-1.38752	4.40071	-0.599635
H	0.228895	3.66572	-0.516832
B	0.305654	0.767307	-0.221543
No.		(T1)
Description		ground state minimum geometry of 1-phenylsilanyl-1-pentanylboronic acid pinacol ester radical, conformation 2 (from E type staring material)
charge	0		multiplicity		2
level of opt &freq		M06-2X-D3, 6-31G(d,p), IEFPCM(2.6, 1.874)
electronic energy				-1129.1602340 a.u.
Temperature				298.15 K
Zero point energy (ZEP)		1105.187 kJ/mol		264.146 kcal/mol		0.420943 a.u.
Thermal correction to U		1167.246 kJ/mol		278.979 kcal/mol		0.444581 a.u.
Thermal correction to H		1169.725 kJ/mol		279.571 kcal/mol		0.445525 a.u.
Thermal correction to G		962.368 kJ/mol		230.012 kcal/mol		0.366547 a.u.
level of sp		M06-2X-D3, may-cc-pVTZ, IEFPCM(2.6, 1.874)
electronic energy				-1129.476776 a.u.
Sum of electronic energy and thermal correction to G
-1129.110229 a.u.
Coordinate
C	4.17651	2.88406	-0.0501659
H	5.01144	2.94134	0.653326
H	3.9128	3.90487	-0.345903
H	4.52823	2.3568	-0.943352
C	2.98046	2.15836	0.557993
H	3.27193	1.14198	0.845274
H	2.65764	2.66632	1.4754
C	1.79593	2.07941	-0.413191
H	2.13137	1.60071	-1.34294
H	1.51163	3.10912	-0.692901
C	0.616917	1.34045	0.128936
H	0.259713	1.57926	1.12693
C	-0.12611	0.32135	-0.661075
H	0.0483428	0.424874	-1.74034
S	i 0.55163725	-1.40547	-0.20107
H	0.0286966	-1.78259	1.13859
H	0.110546	-2.42364	-1.19125
C	2.42249	-1.35156	-0.0816831
C	3.0719	-1.60075	1.13429
C	3.20472	-0.970727	-1.18221
C	4.45419	-1.46318	1.25382
H	2.49008	-1.894	2.00454
C	4.58397	-0.822657	-1.06783
H	2.73105	-0.774307	-2.14247
C	5.21008	-1.06512	0.154541
H	4.93847	-1.6572	2.20576
H	5.17133	-0.518451	-1.92877
H	6.28508	-0.946459	0.247058
O	-2.26426	0.830533	0.707363
O	-2.52464	-0.534724	-1.1106
C	-3.58088	0.244812	0.828971
C	-3.85768	-0.249933	-0.627533
C	-4.6988	-1.51194	-0.724181
H	-4.83787	-1.77896	-1.77465
H	-4.21736	-2.3499	-0.217969
H	-5.68509	-1.34838	-0.278771
C	-3.46281	-0.901997	1.83066
H	-3.06327	-0.509479	2.76868
H	-4.43507	-1.3609	2.02902
H	-2.77929	-1.67322	1.46289
C	-4.54737	1.30077	1.33916
H	-5.56938	0.9093	1.35068
H	-4.27685	1.58107	2.36014
H	-4.51991	2.1975	0.718426
C	-4.4307	0.844783	-1.52527
H	-4.40155	0.500491	-2.56168
H	-5.4667	1.07453	-1.26242
H	-3.83832	1.7613	-1.44999
B	-1.65727	0.232262	-0.368771
No.		T3
Description		ground state minimum geometry of 1-phenylsilanyl-1-pentanylboronic acid pinacol ester radical, conformation 3 (from Z type staring material)
charge	0		multiplicity		2
level of opt &freq		M06-2X-D3, 6-31G(d,p), IEFPCM(2.6, 1.874)
electronic energy				-1129.1614840 a.u.
Temperature				298.15 K
Zero point energy (ZEP)		1106.068 kJ/mol		264.357 kcal/mol		0.421279 a.u.
Thermal correction to U		1168.047 kJ/mol		279.170 kcal/mol		0.444886 a.u.
Thermal correction to H		1170.526 kJ/mol		279.763 kcal/mol		0.445830 a.u.
Thermal correction to G		964.762 kJ/mol		230.584 kcal/mol		0.367458 a.u.
level of sp		M06-2X-D3, may-cc-pVTZ, IEFPCM(2.6, 1.874)
electronic energy				-1129.476647 a.u.
Sum of electronic energy and thermal correction to G
-1129.109189 a.u.
Coordinate
C	5.48204	-0.524062	1.3186
H	6.39743	-1.10328	1.46447
H	4.87993	-0.611128	2.22847
H	5.76317	0.528017	1.20755
C	4.69803	-1.00762	0.102425
H	5.3227	-0.935078	-0.796718
H	4.4434	-2.06853	0.215901
C	3.40806	-0.213019	-0.116837
H	3.66235	0.860645	-0.179374
H	2.76438	-0.300182	0.76785
C	2.66094	-0.645213	-1.33505
H	3.2315	-0.931348	-2.21394
C	1.17126	-0.624109	-1.4306
H	0.848255	-0.690953	-2.47547
S	i 0.58220651	-2.21754	-0.567349
H	0.881296	-3.37358	-1.45128
H	1.32491	-2.39401	0.705288
C	-1.24901	-2.11984	-0.148753
C	-1.73109	-2.53957	1.09904
C	-2.15776	-1.53842	-1.04653
C	-3.07289	-2.38754	1.44092
H	-1.04594	-2.97709	1.82122
C	-3.50078	-1.38244	-0.710122
H	-1.81215	-1.17712	-2.01243
C	-3.95872	-1.8049	0.536794
H	-3.4259	-2.71438	2.41404
H	-4.18719	-0.92565	-1.41655
H	-5.00323	-1.67808	0.803816
O	0.627605	0.984248	0.542891
O	-0.572752	1.28208	-1.37991
C	-0.44911	1.88807	0.88844
C	-0.934946	2.38287	-0.515669
C	-2.43414	2.61195	-0.623019
H	-2.67899	2.95815	-1.63036
H	-2.98534	1.68919	-0.431331
H	-2.75829	3.37591	0.0905295
C	-1.503	1.06762	1.62841
H	-1.02887	0.577437	2.48276
H	-2.31146	1.70581	1.99651
H	-1.92971	0.293545	0.984612
C	0.101128	2.97907	1.79319
H	-0.669875	3.72753	2.00079
H	0.414812	2.53894	2.74298
H	0.962647	3.47499	1.34358
C	-0.166645	3.60394	-1.01611
H	-0.418387	3.77192	-2.06584
H	-0.425091	4.50063	-0.446583
H	0.912712	3.44112	-0.94422
B	0.420233	0.574151	-0.751611
No.		(T3)
Description		ground state minimum geometry of 1-phenylsilanyl-1-pentanylboronic acid pinacol ester radical, conformation 4 (from Z type staring material)
charge	0		multiplicity		2
level of opt &freq		M06-2X-D3, 6-31G(d,p), IEFPCM(2.6, 1.874)
electronic energy				-1129.1601600 a.u.
Temperature				298.15 K
Zero point energy (ZEP)		1106.267 kJ/mol		264.404 kcal/mol		0.421355 a.u.
Thermal correction to U		1167.856 kJ/mol		279.124 kcal/mol		0.444813 a.u.
Thermal correction to H		1170.335 kJ/mol		279.717 kcal/mol		0.445757 a.u.
Thermal correction to G		966.101 kJ/mol		230.904 kcal/mol		0.367969 a.u.
level of sp		M06-2X-D3, may-cc-pVTZ, IEFPCM(2.6, 1.874)
electronic energy				-1129.475729 a.u.
Sum of electronic energy and thermal correction to G
-1129.10776 a.u.
Coordinate
C	3.02571	3.08199	0.266638
H	4.10587	3.23086	0.347493
H	2.66737	2.70094	1.22878
H	2.56092	4.05929	0.099146
C	2.67566	2.10521	-0.851711
H	3.07362	2.46822	-1.80797
H	3.15288	1.13779	-0.657623
C	1.16148	1.89665	-0.980484
H	0.696387	2.87942	-1.17667
H	0.758943	1.56876	-0.0167717
C	0.781741	0.926891	-2.05208
H	1.26847	1.02443	-3.01933
C	-0.210936	-0.176451	-1.88639
H	-0.64413	-0.456622	-2.85511
S	i 0.74590347	-1.7468	-1.35298
H	-0.200873	-2.77792	-0.838759
H	1.44769	-2.30727	-2.53571
C	2.05833	-1.34202	-0.0763373
C	3.40412	-1.62915	-0.340812
C	1.74564	-0.68035	1.12135
C	4.40905	-1.25908	0.551849
H	3.6757	-2.13646	-1.26331
C	2.74604	-0.303087	2.01283
H	0.711008	-0.428921	1.3437
C	4.08073	-0.588396	1.72675
H	5.44631	-1.4856	0.325548
H	2.48655	0.218206	2.92942
H	4.86131	-0.289142	2.41928
O	-1.32106	0.529732	0.381336
O	-2.65298	-0.501892	-1.162
C	-2.53487	0.161565	1.07926
C	-3.53222	-0.0708397	-0.0998185
C	-4.57355	-1.14972	0.148367
H	-5.22338	-1.23737	-0.725734
H	-4.10588	-2.11909	0.326901
H	-5.19403	-0.890804	1.01194
C	-2.22742	-1.11853	1.85351
H	-1.397	-0.929707	2.53883
H	-3.08935	-1.44777	2.43974
H	-1.93646	-1.92547	1.17334
C	-2.91667	1.28284	2.03082
H	-3.8783	1.06804	2.50721
H	-2.15937	1.37152	2.81372
H	-2.9863	2.23917	1.51071
C	-4.19991	1.21914	-0.571865
H	-4.71136	1.02419	-1.51728
H	-4.93343	1.578	0.15504
H	-3.45692	2.00455	-0.738396
B	-1.40081	-0.00973914	-0.884454
No.		(T2)
Description		ground state minimum geometry of 2-phenylsilanyl-1-pentanylboronic acid pinacol ester radical, conformation 1 (from E type staring material)
charge	0		multiplicity		2
level of opt &freq		M06-2X-D3, 6-31G(d,p), IEFPCM(2.6, 1.874)
electronic energy				-1129.1662070 a.u.
Temperature				298.15 K
Zero point energy (ZEP)		1108.965 kJ/mol		265.049 kcal/mol		0.422382 a.u.
Thermal correction to U		1169.802 kJ/mol		279.589 kcal/mol		0.445554 a.u.
Thermal correction to H		1172.281 kJ/mol		280.182 kcal/mol		0.446498 a.u.
Thermal correction to G		970.309 kJ/mol		231.909 kcal/mol		0.369571 a.u.
level of sp		M06-2X-D3, may-cc-pVTZ, IEFPCM(2.6, 1.874)
[truncated: 3,873 more rows]
